# Supplementary material for: Tissue-Specific Differential Distribution of Cell Wall Epitopes in Sphagnum compactum and Marchantia polymorpha
Source: Int J Mol Sci. 2025 Apr 11;26(8):3602. doi: 10.3390/ijms26083602 (PMC12026656; doi:10.3390/ijms26083602)
Supplement: Supplementary file 1 [file ijms-26-03602-s001.zip]

Archive with 1 entries (1 files):
- ijms-3506020-supplementary.pdf
